# Supplementary material for: Smooth muscle FGF/TGFβ cross talk regulates atherosclerosis progression
Source: EMBO Mol Med. 2016 May 13;8(7):712–28. doi: 10.15252/emmm.201506181 (PMC4931287; doi:10.15252/emmm.201506181)
Supplement: Supplementary file 3 — Source Data for Expanded View and Appendix [file EMMM-8-712-s006.zip]

Archive with 6 entries (5 files):
- Source_Data_for_Expanded_View_and_Appendix_figures/
- Source_Data_for_Expanded_View_and_Appendix_figures/.DS_Store
- Source_Data_for_Expanded_View_and_Appendix_figures/201506181_SourceDataFor_Appendix_FigureS1.pdf
- Source_Data_for_Expanded_View_and_Appendix_figures/201506181_SourceDataFor_Appendix_FigureS2.pdf
- Source_Data_for_Expanded_View_and_Appendix_figures/201506181_SourceDataFor_EV_Figure2.pdf
- Source_Data_for_Expanded_View_and_Appendix_figures/201506181_SourceDataFor_EV_Figure3.pdf
